# Supplementary material for: Ixodes ricinus as potential vector for Usutu virus
Source: PLoS Negl Trop Dis. 2024 Jul 10;18(7):e0012172. doi: 10.1371/journal.pntd.0012172 (PMC11236205; doi:10.1371/journal.pntd.0012172)
Supplement: S1 Table — None of the ticks were found positive for USUV. (XLSX) [file pntd.0012172.s002.xlsx]

## Sheet: Sheet1
Location		Latitude	Longitude	Collection period	Number of collection days	Male	Female	Nymphs	Total ticks
Amerongen*	52.0168		5.4876	2019-04	2	54	51	547	652
Austerlitz	52.0908		5.32467	2019-04	1	47	13	1007	1067
Baarn	52.1916		5.23999	2019-02	1	62	47	370	479
				2019-07	1	61	46	292	399
Dintelse Gorzen	51.631		4.25939	2017-06	1	2	0	139	141
Eelerberg*	52.4057		6.41583	2019-05	1	41	20	209	270
				2019-09	1	19	19	525	563
Eikenbos	52.3447		6.42893	2019-09	1	33	33	477	543
Emst*	52.308		5.89936	2017-06	1	19	9		28
	52.3111		5.89307	2017-06	1	9	9		18
	52.3025		5.90875	2017-06	1	43	16		59
Groenlo-Leemputten	52.0416		6.68308	2019-05	1	32	36	1028	1096
Groesbeek Bossen*	51.819		5.91038	2017-06	1	15	12		27
	51.8262		5.90006	2017-06	1	7	4		11
Heerlen*	50.9247		6.01443	2017-06	1	3		3	6
	50.9195		5.98824	2017-06	1	2		2	4
	50.9184		6.00363	2017-06	1	5	2	2	9
Helden*	51.3196		6.02185	2017-06	1		1	1	2
	51.3171		6.03935	2017-06	1	7	10	7	24
	51.3135		6.02822	2017-06	1	4		38	42
Hellendoornse berg*	52.3785		6.42638	2019-06	1	23	26	225	274
				2019-04	1	18	16	108	142
				2019-09	1	32	39	453	524
Hilvarenbeek	51.4732		5.08664	2017-06	1	45	39	6	90
Holterberg*	52.298		6.41536	2005-02	1	25	24	333	382
				2019-09	1	15	15	553	583
Kalmhoutse heide	51.4007		4.36342	2019-04	1	206	50	606	862
Maasduinen*	51.6528		6.01732	2019-05	1	36	38	421	495
				2019-09	1	8	8	200	216
	51.6483		6.03674	2019-05	2	71	57	848	976
Meinweg*	51.1503		6.1233	2019-05	2	22	29	492	543
Nijverdal*	52.371		6.44536	2019-04	1	17	9	225	251
				2019-03	1	0	0	17	17
Noetselerberg	52.3438		6.42835	2019-09	1	38	44	464	546
Ossendrecht	51.4074		4.33643	2017-06	1	67	42	8	117
Oude Willem	52.8887		6.31766	2017-06	1	61	44		105
Petten Boornbergum	53.0854		6.00443	2017-07	1	0	33	80	113
Poelies bos*	52.3558		6.44691	2019-05	1	15	14	257	286
				2019-09	1	19	13	629	661
Rijk van Nijmegen*	51.7661		5.90749	2019-06	1	39	31	569	639
				2019-12	1	3	0	29	32
Sallandse heuvelrug*	52.3811		6.41532	2017-07	1	4	4		8
	52.386		6.42632	2017-07	1	30	34		64
				2017-08	1	13	17		30
Schipborg	53.0669		6.68062	2017-06	1	15	12		27
	53.0623		6.69947	2017-06	1	51	51		102
Springendal*	52.4402		6.88879	2019-11	1	17	13	650	680
	52.4341		6.90078	2019-11	1	40	20	533	593
Veldhoven	51.4235		5.33301	2017-06	1	75	33	8	116
Wouwse plantage	51.4662		4.38064	2019-04	1	132	35	300	467
Total						1602	1118	12661	15381
*: In Fig. 5, data from these locations are aggregated for visualization
