# Supplementary material for: Ixodes ricinus as potential vector for Usutu virus
Source: PLoS Negl Trop Dis. 2024 Jul 10;18(7):e0012172. doi: 10.1371/journal.pntd.0012172 (PMC11236205; doi:10.1371/journal.pntd.0012172)
Supplement: S2 Table — (XLSX) [file pntd.0012172.s003.xlsx]

## Sheet: Sheet1
ID	Species	Capture date	Location	N ticks carried	N USUV	Legs tested separately from body	N ticks with legs postive	Sequenced samples	Genebank Accession ID	Number of nucleotides difference compared to sequence from bird	Sequencing remark
					positives
1	Turdus merula	2016-10-07	Berg en Dal	1	1 throat/ cloacal swab			Throat/cloacal swab	OP921076
	Ixodes frontalis				1	Yes	1	1 individual tick	OP921077
					individual
2	Turdus merula	2016-10-16	Haarzuilens	8	1 throat/ cloacal swab			Throat/cloacal swab	OP921083
	Ixodes ricinus				8	Yes,	5	3 individual ticks	OP921080	2 (1 ambigous position)	OP921081: positions 6244-6501 completed using Sanger sequencing
					individuals	for 7 ticks			(tick 5)
									OP921081	1 ambigous position
									(tick 6)
									OP921082
									(tick 8)
3	Turdus philomelos	2018-08-18	Haarzuilens	5	1 throat/ cloacal swab			Throat/cloacal swab	OP921078
	Ixodes tick, not identified				Tested in pool of 5	No	NA	Pool of 5 ticks	OP921079	3 (1 ambigous position)
