# Supplementary material for: Ixodes ricinus as potential vector for Usutu virus
Source: PLoS Negl Trop Dis. 2024 Jul 10;18(7):e0012172. doi: 10.1371/journal.pntd.0012172 (PMC11236205; doi:10.1371/journal.pntd.0012172)
Supplement: S3 Table — (XLSX) [file pntd.0012172.s004.xlsx]

## Sheet: Sheet1
Incubation period (days) comparison		IRR	95% CI	p
0	14	2.36	0.72 - 7.72	0.239
0	28	9.5	2.175 - 41.46	< 0.001
0	70	18.13	2.48 - 132.51	< 0.01
14	28	4.03	0.86 - 18.83	0.091
14	70	7.69	0.99 - 59.35	0.051
28	70	1.91	0.23-15.77	0.854
